# Supplementary material for: Inflammatory Adipokines Decrease Expression of Two High Molecular Weight Isoforms of Tropomyosin Similar to the Change in Type 2 Diabetic Patients
Source: PLoS One. 2016 Sep 20;11(9):e0162908. doi: 10.1371/journal.pone.0162908 (PMC5029944; doi:10.1371/journal.pone.0162908)
Supplement: S1 Table — (XLSX) [file pone.0162908.s001.xlsx]

## Sheet: Supplementary Table 1
Supplementary Table 1.
Reference gene selection stability data for patient samples.
Gene Name	Genorm Stability Value	Normfinder Stability Value	Normfinder Intragroup Variation		Normfinder Intergroup Variation
			NT	T2D	NT	T2D
18s	0.802135	0.20122	0.0613579	0.250648	-0.0508308	0.0508308
ACTB	0.558107	0.131511	0.0253643	0.00335039	-0.0764772	0.0764772
ATP5B	0.686696	0.295985	0.0135673	0.0580746	-0.239367	0.239367
B2M	0.855463	0.308183	0.0390092	0.258635	0.229894	-0.229894
CYC1	0.611705	0.0925055	0.00312655	0.0827076	0.0164045	-0.0164045
E1F4A2	1.08303	0.3897	0.77331	0.268926	0.233013	-0.233013
GAPDH	0.796582	0.22941	0.00290312	0.260536	-0.150644	0.150644
SDHA	0.748183	0.282462	0.0857837	0.129493	-0.19154	0.19154
SF3A1	0.716624	0.254847	0.200483	0.04823	0.139785	-0.139785
TOP1	0.674328	0.132389	0.0120226	0.135513	0.0288811	-0.0288811
UBC	0.717335	0.201833	0.116167	0.133327	0.0524481	-0.0524481
YWHAZ	0.556443	0.0751978	0.0461122	0.000356846	0.00843329	-0.00843329
Best gene				YWHAZ
Stability value				0.0751978
Best combination of two genes				CYC1 and YWHAZ
Stability value for best combination of two genes				0.0752527
