# Supplementary material for: Inflammatory Adipokines Decrease Expression of Two High Molecular Weight Isoforms of Tropomyosin Similar to the Change in Type 2 Diabetic Patients
Source: PLoS One. 2016 Sep 20;11(9):e0162908. doi: 10.1371/journal.pone.0162908 (PMC5029944; doi:10.1371/journal.pone.0162908)
Supplement: S2 Table — (XLSX) [file pone.0162908.s002.xlsx]

## Sheet: Supplementary Table 2
Supplementary Table 2.
Reference gene selection stability data in cells treated with glucose and/or insulin.
Gene Name	Genorm Stability Value	Normfinder Stability Value	Normfinder Intragroup Variation				Normfinder Intergroup Variation
			NT	IL-1α	TNFα	anti TNFα	NT	IL-1α	TNFα	anti TNFα
ERCC6	0.714859	0.135627	0.153738	0.218267	0.204163	0.238303	-0.0637577	0.0640203	-0.0591262	0.0588636
RNF20	0.694687	0.130172	0.202852	0.199518	0.147209	0.199076	-0.0142041	-0.00882615	0.0239682	-0.000937967
TYW1	0.609864	0.0855577	0.0541734	0.102557	0.055147	0.120562	0.133171	-0.0742115	0.0669355	-0.125895
UBE4A	0.46883	0.0255616	0.00820379	0.0027542	0.00810276	0.0112449	-0.0369725	-0.0011265	0.0015218	0.0365772
VIPAR	0.444112	0.0194886	0.00439728	0.0027542	0.00491557	0.00485005	-0.0182368	0.0201439	-0.0332994	0.0313922
Best gene				VIPAR
Stability value				0.0194886
Best combination of two genes				UBE4A and VIPAR
Stability value for best combination of two genes				0.0161096
