# Supplementary material for: Inflammatory Adipokines Decrease Expression of Two High Molecular Weight Isoforms of Tropomyosin Similar to the Change in Type 2 Diabetic Patients
Source: PLoS One. 2016 Sep 20;11(9):e0162908. doi: 10.1371/journal.pone.0162908 (PMC5029944; doi:10.1371/journal.pone.0162908)
Supplement: S3 Table — (XLSX) [file pone.0162908.s003.xlsx]

## Sheet: Supplementary Table 3
Supplementary Table 3.
Reference gene selection stability data in cells treated with cytokines.
Gene Name	Genorm Stability Value	Normfinder Stability Value	Normfinder Intragroup Variation					Normfinder Intergroup Variation
			NT	IL-1α	TNFα	anti IL-1α	anti TNFα	NT	IL-1α	TNFα	anti IL-1α	anti TNFα
ERCC6	0.345836	0.101606	0.0433242	0.0247362	0.0336496	0.0315763	0.00811533	0.0217324	0.0677645	-0.045963	0.0823206	-0.125855
PRDM4	0.363263	0.0983284	0.0336424	0.0419572	0.00174535	0.0916243	0.016229	0.0276312	-0.0306965	0.0714318	-0.109967	0.0416008
RNF20	0.412352	0.110427	0.0826691	0.039561	0.0939459	0.0238218	0.0512033	-0.0469421	-0.0500363	0.0452306	-0.0596143	0.111362
TYW1	0.327168	0.0895599	0.0237145	0.0307207	0.00854676	0.0141563	0.0150339	-0.0316934	-0.0397317	-0.0721369	0.0743225	0.0692395
UBE4A	0.274374	0.0647544	0.00291382	0.00429711	0.00355343	0.00684682	0.00299292	0.00599686	0.0201587	-0.0833816	0.0814077	-0.0241817
VIPAR	0.341467	0.0891181	0.0324392	0.032928	0.0459036	0.000476309	0.0157089	0.023275	0.0325412	0.084819	-0.0684692	-0.072166
Best gene				UBE4A
Stability value				0.0647544
Best combination of two genes				PRDM4 and UBE4A
Stability value for best combination of two genes				0.049137
