# Supplementary material for: Inflammatory Adipokines Decrease Expression of Two High Molecular Weight Isoforms of Tropomyosin Similar to the Change in Type 2 Diabetic Patients
Source: PLoS One. 2016 Sep 20;11(9):e0162908. doi: 10.1371/journal.pone.0162908 (PMC5029944; doi:10.1371/journal.pone.0162908)
Supplement: S4 Table — (XLSX) [file pone.0162908.s004.xlsx]

## Sheet: Supplementary Table 4
Supplementary Table 4.
Tropomyosin isoform expression in normal controls and patients with Type 2 diabetes.
Isoform	TPM1 HMW		TPM1 LMW		TPM4 HMW		TPM4 LMW
Group	Control	Diabetic	Control	Diabetic	Control	Diabetic	Control	Diabetic
Mean	0.152531	-0.109632	0.0163603	-0.011578	0.0696476	-0.0492891	0.0533398	-0.0377482
SEM	0.100566	0.0593403	0.0617038	0.0294969	0.0748747	0.0579651	0.0469565	0.0394184
Lower 95 % CI	-0.0500203	-0.228214	-0.107918	-0.0705049	-0.0811577	-0.165088	-0.0412354	-0.116496
Upper 95 % CI	0.355082	0.00895058	0.140638	0.0473489	0.220453	0.0665094	0.147915	0.0409992
Antilog Mean	1.42079	0.776906	1.03839	0.973693	1.17394	0.892711	1.13068	0.916752
Antilog Lower 95 % CI	0.891209	0.591271	0.779978	0.850149	0.829549	0.683774	0.90942	0.764724
Antilog Upper 95 % CI	2.26507	1.02082	1.38241	1.11519	1.66132	1.16549	1.40577	1.099
Recall Mean	1	0.546811	1	0.937695	1	0.760437	1	0.810797
Recall Lower 95 % CI	0.627262	0.416155	0.751142	0.818719	0.706634	0.582458	0.804312	0.676339
Recall Upper 95 % CI	1.59423	0.718488	1.33131	1.07396	1.41516	0.9928	1.2433	0.971985
Isoform	TPM1 HMW		TPM1 LMW		TPM4 HMW		TPM4 LMW
Group	Control	Diabetic	Control	Diabetic	Control	Diabetic	Control	Diabetic
Individual Values (after log transformation, mean-centering and auto-scaling)	-0.906861	0.127873	-0.552237	0.109553	-0.51094	0.317526	-0.106904	0.064356
	-1.00367	0.114341	-0.376693	0.00119021	-0.5971	-0.0954582	-0.0327786	0.0238758
	-0.236927	0.226653	0.0923669	0.0329371	-0.102435	0.419166	-0.00799594	0.15521
	-0.368603	-0.443038	-0.217091	-0.00377291	-0.131253	-0.198057	0.0598383	-0.0334826
	-0.447809	0.160307	-0.347343	0.0826901	-0.0949587	0.20872	-0.0551276	-0.0391047
	0.412088	-0.209031	-0.192591	0.0923292	-0.184821	-0.016397	-0.00398381	-0.00708527
	-0.464618	0.101646	-0.328739	0.166472	-0.0519224	-0.230989	-0.0577986	0.131406
	0.021814	0.58248	0.0768692	0.19628	-1.51512	0.634624	0.13429	0.252794
	0.274592	0.240057	-0.374952	0.369602	-1.0375	0.802029	0.024996	0.541435
	0.0795095	-0.0133843	0.216662	0.0601196	-0.514229	0.508356	0.125561	0.0247924
	0.0606594	-0.302885	-0.0324951	0.136693	-0.149447	0.153349	0.173984	0.262221
	1.32784	0.13505	0.417329	0.0623966	0.910929	-0.0355495	0.342791	0.0413135
	1.23387	0.0934229	0.22306	-0.0184027	0.660288	0.00442158	0.313784	-0.216739
	0.238315	-0.882844	-0.298447	-0.212308	0.588232	-0.797572	0.159375	-0.155838
	-0.0446889	0.421238	0.053946	-0.12547	-0.0358337	-1.02697	0.219336	-0.0375328
	-0.0854742	0.0938618	-0.0126353	0.124007	-0.044979	-0.04182	0.151841	0.0185546
	1.36633	-0.629	1.1	-0.114194	0.750293	-0.396853	0.461187	0.044842
	0.219832	-0.144455	-0.0101063	0.17207	-0.185573	-0.284287	0.104807	0.0317785
	1.25927	0.0912255	0.66039	-0.0535934	0.315989	-0.324336	0.294647	-0.41396
	1.21912	-1.21671	0.152507	-0.324583	0.0220699	-0.861928	0.219535	-0.13419
	-0.158335	-0.465031	0.424893	0.12897	0.829444	-0.539181	0.337343	-0.0120437
	0.375886	-0.56742	0.303164	0.0689851	0.337705	-1.37424	0.201324	0.166595
	0.158641	-0.35173	0.726684	-0.405898	0.769502	-0.00132039	0.102775	0.0382588
	0.546502	-0.0814896	-0.278296	-0.0241035	0.416712	0.326894	-0.0777948	0.156899
	-0.311493	0.362098	-0.357674	-0.0707484	-0.254902	-0.03056	-0.420811	0.15438
	-0.38624	-0.0867476	-0.373165	-0.141915	0.0332076	-0.397588	-0.148506	0.104299
	0.275463	0.280847	0.0554425	-0.252638	0.0227913	-0.0210764	0.0266741	0.114804
	-0.249679	0.613884	-0.249513	-0.143928	-0.572111	0.174324	0.023844	0.046356
	0.852976	0.426373	0.658737	0.0705955	0.848035	0.57642	0.575462	0.237731
	0.26003	0.362601	-0.0711598	-0.355026	0.26127	0.167562	0.0416168	0.0616162
	0.843206	-0.524938	0.121656	-0.363699	0.681985	-0.77009	0.547208	-0.0976402
	0.618847	-0.231934	0.495686	-0.0750438	0.412941	0.0783643	0.724771	0.157799
	0.0945825	0.410893	0.258286	-0.174414	0.0322014	-0.00217345	-0.173731	0.13685
	0.402468	-0.0266318	0.310688	-0.244743	-0.0950806	-0.0391597	-0.0223701	0.0670383
	0.253651	0.0295048	-0.145921	-0.223447	0.218472	-0.33144	-0.0923123	0.0133843
	-1.11539	-1.25641	-0.842036	-0.53391	-0.151214	-0.868832	-0.883414	0.00972498
	1.18823	0.00167618	0.100841	-0.26229	0.690408	-0.163645	-0.112307	0.13111
	-1.57832	-0.499975	-0.913171	-0.25765	-0.452988	-0.420484	-0.892434	0.0489323
	-1.07339	-0.310708	-0.476824	-0.172017	-0.290821	-0.280103	-0.437091	0.0755605
	0.14172	-0.239837	-0.19686	-0.0192788	0.257511	-0.305785	-0.0470887	0.204431
	-0.615803	0.150362	-0.621679	-0.328127	-0.254172	-0.548163	-0.478165	0.0580004
	0.350628	0.537546	0.118622	-0.0741699	0.225052	0.120264	0.00135529	0.150239
	0.526124	0.29303	0.557671	0.0276082	0.257128	0.043639	0.345111	-1.28453
	0.441474	0.399045	0.45623	0.308751	0.225736	0.394533	0.371977	-1.80823
	0.227049	-1.09226	0.306227	-0.315463	-0.123751	-0.463448	0.132424	-0.312829
	0.793006	-0.354756	0.134244	-0.229516	0.787042	0.0312362	0.286383	-0.259683
		0.344965		0.25855		0.561041		-0.010531
		-0.135192		-0.0738393		-0.0605955		-0.272764
		-0.13824		0.190931		0.254621		-0.185989
		0.682654		0.366437		0.923166		0.0825054
		0.290507		0.257004		0.447221		0.0593849
		0.0820175		0.494822		0.43521		0.0869716
		-1.04273		-0.287235		-0.264142		-0.188053
		0.170684		0.48936		0.52669		0.0309464
		-0.210978		0.127586		0.0341173		-0.154286
		-0.324734		0.269171		0.333916		-0.0444619
		0.36463		0.151771		0.430383		-0.106932
		-0.316621		0.0237331		0.0705806		-0.123333
		-0.645044		0.11391		-0.125548		-0.138444
		-1.01197		-0.481876		-0.893835		-0.158566
		-0.438488		-0.159035		-0.716576		-0.10473
		-1.14666		-0.156482		-0.349418		-0.212497
		0.311971		0.447161		0.326653		-0.0579205
		-0.177995		0.21076		0.147737		-0.141329
				0.313803		0.621071		0.2727
