# Supplementary material for: Inflammatory Adipokines Decrease Expression of Two High Molecular Weight Isoforms of Tropomyosin Similar to the Change in Type 2 Diabetic Patients
Source: PLoS One. 2016 Sep 20;11(9):e0162908. doi: 10.1371/journal.pone.0162908 (PMC5029944; doi:10.1371/journal.pone.0162908)
Supplement: S5 Table — (XLSX) [file pone.0162908.s005.xlsx]

## Sheet: Supplementary Table 5
Supplementary Table 5.
Repeat sampling of individuals with Type 2 diabetes.
	TPM1 HMW	TPM1 LMW	TPM4 HMW	TPM4 LMW
Minimum Value	0.0355551	0.0645338	0.443163	0.580718
1st Quartile	0.329599	0.165616	0.899635	0.941781
Median	0.630631	0.383752	1.07087	1.11435
3rd Quartile	1.93345	2.65951	1.6146	1.35546
Maximum Value	5.83896	4.66274	1.94688	3.3536
Interquartile Range	1.60385	2.4939	0.714968	0.413679
Repeat Sampling Fold Changes	TPM1 HMW		TPM1 LMW		TPM4 HMW		TPM4 LMW
	Sample 1	Sample 2	Sample 1	Sample 2	Sample 1	Sample 2	Sample 1	Sample 2
Individual 1	1	0.329599	1	0.190622	1	1.07087	1	1.35546
Individual 2	1	0.53024	1	0.107672	1	0.962405	1	1.06048
Individual 3	1	0.0355551	1	0.0645338	1	0.750643	1	1.11435
Individual 4	1	0.19892	1	0.145618	1	0.687893	1	0.864691
Individual 5	1	1.27228	1	1.38263	1	0.899635	1	1.17073
Individual 6	1	2.60478	1	2.65951	1	1.94688	1	1.54881
Individual 7	1	0.202488	1	0.165616	1	0.443163	1	0.580718
Individual 8	1	0.630631	1	0.436746	1	1.09041	1	0.92972
Individual 9	1	1.02347	1	0.36185	1	1.03775	1	0.941781
Individual 10	1	1.93345	1	4.66274	1	1.6146	1	1.24072
Individual 11	1	4.21659	1	3.12982	1	1.81011	1	1.72438
Individual 12	1	0.389109	1	0.383752	1	1.16332	1	0.958099
Individual 13	1	5.83896	1	3.00156	1	1.87347	1	3.3536
