# Supplementary material for: Inflammatory Adipokines Decrease Expression of Two High Molecular Weight Isoforms of Tropomyosin Similar to the Change in Type 2 Diabetic Patients
Source: PLoS One. 2016 Sep 20;11(9):e0162908. doi: 10.1371/journal.pone.0162908 (PMC5029944; doi:10.1371/journal.pone.0162908)
Supplement: S6 Table — (XLSX) [file pone.0162908.s006.xlsx]

## Sheet: Supplementary Table 6
Supplementary Table 6.
TPM1 and TPM4 expression in response to glucose and insulin.
Isoform	TPM1 HMW				TPM1 LMW				TPM4 HMW				TPM4 LMW
Group	LI LG	HI LG	LI HG	HIHG	LI LG	HI LG	LI HG	HIHG	LI LG	HI LG	LI HG	HIHG	LI LG	HI LG	LI HG	HIHG
Mean	-0.00143744	-0.0245924	-0.0145733	0.0406032	-0.00496818	-0.00316166	-0.000936095	0.00906593	-0.0240764	0.00581398	-0.0190749	0.0373373	-0.0200386	0.00165271	0.0104813	0.00790457
SEM	0.00947375	0.00611112	0.0104331	0.00903753	0.00632183	0.00592261	0.00709447	0.00660311	0.0204447	0.0167046	0.0133042	0.0178472	0.00771034	0.00623059	0.00545457	0.00566305
Lower 95 % CI	-0.0216302	-0.037618	-0.0368111	0.0213402	-0.0184429	-0.0157854	-0.0160576	-0.00500825	-0.0676533	-0.0297909	-0.0474322	-0.000703212	-0.0364728	-0.0116275	-0.00114482	-0.00416594
Upper 95 % CI	0.0187554	-0.0115669	0.00766438	0.0598663	0.00850649	0.00946208	0.0141854	0.0231401	0.0195006	0.0414189	0.00928242	0.0753777	-0.0036044	0.0149329	0.0221075	0.0199751
Antilog Mean	0.996696	0.944947	0.967	1.098	0.988626	0.992746	0.997847	1.02109	0.946071	1.01348	0.957029	1.08978	0.954908	1.00381	1.02443	1.01837
Antilog Lower 95 % CI	0.951414	0.917027	0.918732	1.05036	0.958423	0.964305	0.963701	0.988534	0.85575	0.933704	0.896536	0.998382	0.919448	0.973582	0.997367	0.990453
Antilog Upper 95 % CI	1.04413	0.973718	1.0178	1.1478	1.01978	1.02203	1.0332	1.05473	1.04593	1.10007	1.0216	1.18954	0.991735	1.03498	1.05222	1.04707
Recall Mean	1	0.94808	0.970206	1.10164	1	1.00417	1.00933	1.03284	1	1.07125	1.01158	1.1519	1	1.05121	1.0728	1.06646
Recall Lower 95 % CI	0.954569	0.920067	0.921778	1.05385	0.96945	0.9754	0.974789	0.999908	0.90453	0.986928	0.947642	1.05529	0.962866	1.01956	1.04446	1.03722
Recall Upper 95 % CI	1.04759	0.976946	1.02118	1.15161	1.03151	1.03379	1.04509	1.06686	1.10555	1.16277	1.07984	1.25734	1.03857	1.08386	1.10191	1.09651
Isoform	TPM1 HMW				TPM1 LMW				TPM4 HMW				TPM4 LMW
Group	LI LG	HI LG	LI HG	HIHG	LI LG	HI LG	LI HG	HIHG	LI LG	HI LG	LI HG	HIHG	LI LG	HI LG	LI HG	HIHG
Individual Values (after log transformation, mean-centering and auto-scaling)	0.0606214	-0.0236351	-0.0525128	0.0155265	0.0396712	-0.0124154	0.0030002	-0.030256	0.0888619	-0.0558223	-0.0824794	0.0494399	0.045908	-0.00697932	-0.0138062	-0.0251225
	0.0564032	-0.0270918	-0.0526516	0.0233401	-0.0401235	-0.00302059	0.0287361	0.0144081	-0.0392515	0.108845	0.0123744	-0.0819678	-0.0383391	-0.00516135	0.0381106	0.00538987
	0.0231846	-0.0410727	-0.0402888	0.0581769	-0.00276692	0.0421903	-0.0263298	-0.0130936	-0.048797	-0.0393582	-0.0348016	0.122957	0.0127777	0.0369566	-0.0145668	-0.0351675
	0.0309213	0.0130018	0.0287457	-0.0726688	0.00182527	-0.0259543	-0.0169555	0.0410845	-0.101985	0.0887685	-0.0241448	0.0373616	-0.00973652	0.0466309	-0.0146949	-0.0221994
	0.0233276	-0.00918279	-0.0640974	0.0499526	-0.0426917	0.0101504	0.0262028	0.00633851	-0.0724092	0.0684516	-0.0698654	0.073823	-0.0389026	0.0371983	-0.00544969	0.007154
	-0.0109581	-0.0337707	-0.0274922	0.072221	-0.00798334	-0.0368745	0.0118742	0.0329836	-0.10638	0.019897	-0.00578676	0.0922696	-0.0450319	0.00158089	0.0230743	0.0203767
	-0.0167778	-0.0515274	0.00282481	0.0654804	-0.00061617	-0.039887	0.00927968	0.0312235	-0.0603076	0.073638	-0.0812015	0.0678711	-0.0469647	0.0204194	0.014504	0.0120414
	-0.0343139	-0.0169574	-0.0215495	0.0728207	-0.00176125	0.00288778	-0.0368971	0.0357706	0.0640428	-0.0951415	0.073094	-0.0419953	-0.0328997	-0.0183559	0.0145574	0.0366982
	-0.0355444	0.0272724	-0.0468093	0.0550812	-0.0074782	-0.00496056	-0.0290969	0.0415357	0.0753167	-0.109781	0.048388	-0.0139238	0.0400239	-0.0370058	-0.000482603	-0.00253552
	-0.0392336	-0.0442862	0.0307167	0.0528031	0.0369201	0.00741094	-0.0109464	-0.0333847	0.0966813	0.0255083	-0.0984888	-0.0237008	-0.0343218	0.000200532	0.041737	-0.00761567
	0.0293113	-0.0250438	-0.0556911	0.0514236	-0.0211402	0.0160046	0.0336816	-0.028546	0.0702511	-0.0409246	-0.0959641	0.0666376	0.00974137	-0.0227336	-0.0272818	0.040274
	-0.0713583	0.00692731	0.0350928	0.0293383	0.00816375	0.00495907	-0.0417398	0.0286169	0.0475477	0.0672729	0.00124722	-0.116068	-0.0449379	0.0108832	0.0284353	0.00561942
	0.00419313	-0.0240546	-0.0468089	0.0666705	0.0225639	0.0232807	-0.0395113	-0.00633335	-0.0952892	-0.0112275	0.00138955	0.105127	-0.0280706	-0.023341	0.0384271	0.0129845
	0.0165626	-0.0505291	-0.0267653	0.0607317	-0.0425662	0.0137531	0.00353792	0.0252751	-0.119317	0.0271996	0.0232486	0.0688687	-0.0467453	0.0189723	0.00902567	0.0187473
	-0.0417964	-0.0319708	0.0663994	0.00736778	-0.0251987	-0.00601733	0.0429391	-0.0117231	-0.0750741	-0.0571858	0.0300257	0.102234	-0.0223815	-0.0252644	0.00506506	0.0425808
	-0.0175416	-0.0615581	0.037714	0.0413858	0.00369095	-0.0420937	0.0272477	0.0111551	-0.109113	0.0228839	-0.00223333	0.088462	-0.0407369	-0.00755753	0.0310468	0.0172476
