# Supplementary material for: Inflammatory Adipokines Decrease Expression of Two High Molecular Weight Isoforms of Tropomyosin Similar to the Change in Type 2 Diabetic Patients
Source: PLoS One. 2016 Sep 20;11(9):e0162908. doi: 10.1371/journal.pone.0162908 (PMC5029944; doi:10.1371/journal.pone.0162908)
Supplement: S7 Table — (XLSX) [file pone.0162908.s007.xlsx]

## Sheet: Supplementary Table 7
Supplementary Table 7.
TPM1 and TPM4 expression in response to TNFα.
Isoform	TPM1 HMW			TPM4 HMW
Group	No Treatment	TNFα	TNFα + Anti-TNFα	No Treatment	TNFα	TNFα + Anti-TNFα
Mean	0.41317	-0.588161	0.314984	0.393589	-0.513128	0.215171
SEM	0.0184651	0.0476875	0.0352424	0.02438	0.0407158	0.0673604
Lower 95 % CI	0.370589	-0.698128	0.217136	0.337368	-0.607019	0.0281489
Upper 95 % CI	0.45575	-0.478194	0.412833	0.449809	-0.419238	0.402194
Antilog Mean	2.58922	0.25813	2.06531	2.47508	0.306811	1.64124
Antilog Lower 95 % CI	2.34741	0.200388	1.64868	2.17454	0.247161	1.06696
Antilog Upper 95 % CI	2.85595	0.332511	2.58722	2.81715	0.380857	2.52461
Recall Mean	1	0.0996941	0.797655	1	0.12396	0.663105
Recall Lower 95 % CI	0.906608	0.077393	0.636746	0.878576	0.0998601	0.431082
Recall Upper 95 % CI	1.10301	0.128421	0.999225	1.1382	0.153877	1.02001
Isoform	TPM1 HMW			TPM4 HMW
Group	No Treatment	TNFα	TNFα + Anti-TNFα	No Treatment	TNFα	TNFα + Anti-TNFα
Individual Values (after log transformation, mean-centering and auto-scaling)	0.437484	-0.437484		0.38952	-0.38952
	0.437484	-0.437484		0.38952	-0.38952
	0.437484	-0.437484		0.38952	-0.38952
	0.437484	-0.437484		0.38952	-0.38952
	0.317467	-0.712986	0.395519	0.323679	-0.636049	0.31237
	0.490013	-0.695229	0.205216	0.396565	-0.628983	0.232419
	0.352922	-0.714391	0.361469	0.572994	-0.525682	-0.0473114
	0.363316	-0.714373	0.351058	0.322902	-0.636058	0.313156
	0.444873	-0.706534	0.261661	0.368081	-0.633305	0.265223
