# Supplementary material for: Inflammatory Adipokines Decrease Expression of Two High Molecular Weight Isoforms of Tropomyosin Similar to the Change in Type 2 Diabetic Patients
Source: PLoS One. 2016 Sep 20;11(9):e0162908. doi: 10.1371/journal.pone.0162908 (PMC5029944; doi:10.1371/journal.pone.0162908)
Supplement: S8 Table — (XLSX) [file pone.0162908.s008.xlsx]

## Sheet: Supplementary Table 8
Supplementary Table 8.
TPM1 and TPM4 expression in response to IL-1α.
Isoform	TPM1 HMW			TPM4 HMW
Group	No Treatment	IL-1α	IL-1α + Anti-IL-1α	No Treatment	IL-1α	IL-1α + Anti-IL-1α
Mean	0.34787	-0.418339	0.155031	0.366751	-0.479289	0.247582
SEM	0.0162737	0.029952	0.0468406	0.0198659	0.0355682	0.0525469
Lower 95 % CI	0.31161	-0.485076	0.024981	0.322487	-0.55854	0.101689
Upper 95 % CI	0.38413	-0.351601	0.285082	0.411016	-0.400038	0.393476
Antilog Mean	2.22777	0.381647	1.429	2.32676	0.331674	1.76841
Antilog Lower 95 % CI	2.04932	0.327284	1.05921	2.1013	0.27635	1.26383
Antilog Upper 95 % CI	2.42175	0.44504	1.92789	2.57641	0.398072	2.47443
Recall Mean	1	0.171314	0.641448	1	0.142547	0.76003
Recall Lower 95 % CI	0.919899	0.146911	0.475457	0.9031	0.118771	0.543172
Recall Upper 95 % CI	1.08708	0.199769	0.865391	1.1073	0.171084	1.06347
Isoform	TPM1 HMW			TPM4 HMW
Group	No Treatment	IL-1α	IL-1α + Anti-IL-1α	No Treatment	IL-1α	IL-1α + Anti-IL-1α
Individual Values (after log transformation, mean-centering and auto-scaling)	0.332983	-0.332983		0.377109	-0.377109
	0.332983	-0.332983		0.377109	-0.377109
	0.332983	-0.332983		0.377109	-0.377109
	0.332983	-0.332983		0.377109	-0.377109
	0.310809	-0.541804	0.230995	0.370236	-0.611282	0.241046
	0.421616	-0.50819	0.0865741	0.406701	-0.60381	0.197109
	0.25833	-0.543538	0.285208	0.229237	-0.609603	0.380366
	0.381099	-0.526449	0.14535	0.278461	-0.614905	0.336444
	0.456812	-0.483843	0.0270303	0.486979	-0.569925	0.0829459
	0.332983	-0.332983		0.377109	-0.377109
	0.332983	-0.332983		0.377109	-0.377109
